# Supplementary material for: Singlet Fission, Polaron Generation and Intersystem Crossing in Hexaphenyl Film
Source: Molecules. 2022 Aug 9;27(16):5067. doi: 10.3390/molecules27165067 (PMC9412266; doi:10.3390/molecules27165067)
Supplement: Supplementary file 1 [file molecules-27-05067-s001.zip]

Archive with 1 entries (1 files):
- molecules-1849371-supplementary.pdf
